# Supplementary material for: Comprehensive Phytochemical Characterization and Quality Evaluation of Taxillus chinensis via Integrated Widely Targeted Metabolomics, HPLC Fingerprinting, and Multi-Component Quantification
Source: Metabolites. 2026 Jun 25;16(7):446. doi: 10.3390/metabo16070446 (PMC13414450; doi:10.3390/metabo16070446)
Supplement: Supplementary file 1 [file metabolites-16-00446-s001.zip]

Archive with 3 entries (3 files):
- OPLS-DA analysis.pdf
- Supplementary Analytical Methods.pdf
- Supplementary Tables.pdf
